# Supplementary material for: Development of EST-SSRs based on the transcriptome of Castanopsis carlesii and cross-species transferability in other Castanopsis species
Source: PLoS One. 2023 Jul 20;18(7):e0288999. doi: 10.1371/journal.pone.0288999 (PMC10358944; doi:10.1371/journal.pone.0288999)
Supplement: S6 Table — (XLS) [file pone.0288999.s010.xls]

## Sheet: unigene.fasta
S6 Table. Primer details of a total of 100 SSR markers for validation
primer	Unigene ID	Position	SSR Motif	Forward primer (5'-3')	Reverse primer (5'-3')	Tm (°C)	PProduct size(bp)	Product type		MF Description
CC01	Cluster-10199.7076	cds	(TTC)12	TATGGCTTCCAGGTTGCGTT	TCCCGGAAAGAGTGAGAGGT	60	155	Non-specificity		ferric iron binding
CC02	Cluster-18343.0	cds	(CTT)12	ATGGCCGGAAACCCTAACTG	TCCCACAGATCCACCCAAGA	60	216	No products		protein dimerization activity
CC03	Cluster-10199.15839	cds	(CTT)12	GCATCCTCTTCCTCTTCCGC	AGTGGTGGGGATGAGGATGA	61	271	No products		serine-type endopeptidase activity//protein binding
CC04	Cluster-24010.0	cds	(AGA)10	TTTGGCGGGAGGAACAAGAA	CGCATTTGGGGTTGTTTCAA	60	187	Non-specificity		--
CC05	Cluster-10199.10705	cds	(GAA)11	TGCGCTGTTGTACTCTCAGT	AGGTTCACGCTCTCGATTCC	59	236	No products		unfolded protein binding//chromatin binding//DNA binding//heat shock protein binding
CC06	Cluster-10199.19285	cds	(TAA)10	TCACGAGTGTTACTGTCAAATCT	TGCGGTGGAGAGTCTATGGA	58	146	Non-specificity		protein kinase activity//ATP binding
CC07	Cluster-10199.23046	cds	(TG)12	GGCACCATGGAAGCTCTCAA	GGGGCTAGAGATCATTGGCC	60	207	Polymorphism		ATP binding//non-membrane spanning protein tyrosine kinase activity//protein-disulfide reductase activity
CC08	Cluster-10199.12015	cds	(CTC)10	CCGCCAGCTTCAGATAATGC	TGGTTACCAGGGCAAGTTCC	59	271	Not expected products		phospholipid binding//UDP-glucuronate decarboxylase activity//actin binding
CC09	Cluster-10199.13988	cds	(GAA)10	GGGAGCCTTTCATTGGTCCA	TGGACGTGCTCGAAGAAACA	60	269	Non-specificity		protein binding
CC10	Cluster-10199.11889	cds	(CAC)10	TGATCAATCACGAGCTGGCA	ATGGAGGTTCTGGTGGGAGA	60	217	No products		--
CC100	Cluster-6161.0	utr5	(CCACAA)8	CTGTCCAAGGAGAAGGCAGG	GAGTGGTTGTTGGTCGCTGA	60	275	not expected products		phosphogluconate dehydrogenase (decarboxylating) activity//protein binding//precorrin-2 dehydrogenase activity//NAD binding//2-dehydropantoate 2-reductase activity//oxidoreductase activity//aminopeptidase activity//3-hydroxyacyl-CoA dehydrogenase activity
CC11	Cluster-8395.0	cds	(TCT)10	CGATTTGCAGGGTGAGAGCA	TGGAGCCCATATTTCCCAGC	61	162	Not expected products		protein binding
CC12	Cluster-20515.0	cds	(ACT)9	TGTTGTGGTCGGAATCGGAG	TGTGTAGCTGAGCATTGGGC	60	213	Not expected products		metal ion transmembrane transporter activity
CC13	Cluster-17411.0	cds	(GA)13	ACACACACACACAAACACAAA	CGATCGCGTCCTCAGAAAAC	57	260	Non-specificity		protein binding
CC14	Cluster-10199.514	cds	(CAC)9	CACAACCACCTCTCACCCTC	TGACTTGTTCGACTCGGGTG	60	251	Non-specificity		transcription factor activity, sequence-specific DNA binding
CC15	Cluster-16231.0	cds	(GGA)8	AGCCCCTGTACTCCGATCTT	CTGGAAGAAGACCCGCAAGT	60	194	Non-specificity		protein binding
CC16	Cluster-10199.7150	cds	(GAA)9	ACCTTCGCGGGTATCTTCAC	TGAACAGTGAAGGAGCCTCC	60	113	Non-specificity		DNA binding
CC17	Cluster-10199.16326	cds	(AAG)9	AGGAGATGAAGGCCAGCAAC	GCTCCCAATCCCATAGAGGC	60	249	Polymorphism		sequence-specific DNA binding//DNA binding//transcription factor activity, sequence-specific DNA binding
CC18	Cluster-10199.11160	cds	(GGA)8	CCAACAACAGCAGCAGCAAA	TTGTCGCCGCTAATCTCCTC	60	225	Non-specificity		DNA binding//structural constituent of chorion//protein dimerization activity//Type II site-specific deoxyribonuclease activity
CC19	Cluster-10199.11328	cds	(CCA)8	GAACTCGAGCTGGCCTATCC	CCGAAGTTCCTGTAGGCGTT	60	186	Non-specificity		--
CC20	Cluster-10199.13538	cds	(TCC)9	GTACAATCCCCTCTCCCCCT	CTCAATCCATGCCTCGTGGT	60	237	No products		protein kinase activity//carbohydrate binding//ATP binding
CC21	Cluster-7569.0	cds	(TCT)7	CACCAAACCCTCCTTGTCCA	GCGTGGGTGCATGCATTTTA	60	231	Non-specificity		transferase activity, transferring pentosyl groups//transferase activity, transferring acyl groups
CC22	Cluster-10199.11591	cds	(CCT)7	GTACCAGAACCACCAGGCAA	TGAGGCTGAGCGTCCAAAAA	60	129	No products		DNA binding//structural constituent of chorion//protein dimerization activity//Type II site-specific deoxyribonuclease activity
CC23	Cluster-10199.11328	cds	(ACC)8	ATTTTCACATGCTCGCCGTG	GGCTGTGTTTGGAGGATGGT	60	247	No products		protein dimerization activity
CC24	Cluster-10199.18285	cds	(ATG)9	TGCCCGCAAGATCGTTTACT	TTTTTGGTTGTGCCGCACTC	60	191	Polymorphism		O-methyltransferase activity//protein dimerization activity
CC25	Cluster-10199.23136	cds	(CTT)8	CCCCTCGAAACCAACTCTCC	GGCTCATGCGCTTACTTGTG	60	216	Non-specificity		protein binding
CC26	Cluster-10199.6228	cds	(TG)17	GTTGGAGTAACGTGCTGGGA	ATTCTCCACGCTCTGATGGC	60	218	Non-specificity		nucleoside transmembrane transporter activity
CC27	Cluster-10199.6464	cds	(ACC)9	GGCCTCTTAACCACCACTCC	AGATTAGGCCGACGAGCATG	60	241	Non-specificity		transcription factor activity, sequence-specific DNA binding//acetyltransferase activity
CC28	Cluster-10199.9140	cds	(TGT)9	CCCACGGTCGTTTCCTTACA	ACAACCGCAGATCCAACCAA	60	130	No polymorphism		protein binding//oxidoreductase activity//zinc ion binding
CC29	Cluster-10674.0	cds	(TCT)10	GCAAAAGCTGGCTGCAAGAT	CCTCTAAGTCCGGCGTTGTT	60	239	Non-specificity		DNA binding//zinc ion binding//chromatin binding
CC30	Cluster-1257.0	cds	(TTC)14	GTTTTCCCATGTTGTCGGCC	AGTTCAGCTTCAGTCTCGGC	60	142	Non-specificity		transferase activity, transferring acyl groups other than amino-acyl groups
CC31	Cluster-14153.0	cds	(CTC)7	CCACAACCTCCCTCTTGCTC	TGCTCTCTCTCTTAATTTCTCTCTGT	60	104	Non-specificity		--
CC32	Cluster-17518.0	cds	(CAA)9	CTCCGAATCCGAACCCAACA	ACTCTGCTTTGGCTCTTGCT	60	205	Polymorphism		protein binding
CC33	Cluster-21522.0	cds	(AGA)11	ATCGAATCGATCCGTGGTCG	CCTTGCAACCCCCAAACATG	60	167	Polymorphism		--
CC34	Cluster-25851.0	cds	(CTG)9	AAAGGTCGTGAAGATGGCGT	GTCAGTGTCACCGTCACCAT	60	276	No products		transcription factor activity, sequence-specific DNA binding//DNA binding
CC35	Cluster-32435.0	cds	(CTT)10	GCTTCACGACGAGCTACAGA	TGCTGGATGCTTTGTACTGTG	60	280	No products		--
CC36	Cluster-33365.0	cds	(TTC)7	AGCTCTCGTGTTCTCCTCCT	CCTCAACAACCCGAATCCGA	60	259	Not expected products		--
CC37	Cluster-10199.18024	utr3	(AG)13	TCCCTTCTGACTCTTTTCTGCT	CTGGTGGGGGAGTCTAGGAA	59	276	No products		--
CC38	Cluster-23297.2	utr3	(TC)16	AGAGGAGATTTTGCCTGGCA	GCACCACCTATGCAACTTAACA	59	263	Non-specificity		omega peptidase activity//protein binding//transferase activity//cysteine-type endopeptidase activity
CC39	Cluster-10199.19630	utr3	(TTTG)5	GTATGTGGGCGGTAGTCGAG	TCGTCCTCTAGGTGATCTGACT	60	261	No products		--
CC40	Cluster-10199.14794	utr3	(GA)21	TATCAGCATTCGCGTAGGGC	TTTGTGGTGGGGAACTCTGG	60	195	Non-specificity		DNA-directed DNA polymerase activity//DNA binding//protein binding
CC41	Cluster-10199.15810	utr3	(GA)19	TCCTTGTCTTGCTCTACCGC	CAGACCACAGTTACAGTATTGTGA	60	102	Non-specificity		--
CC42	Cluster-10199.12897	utr3	(ATT)13	AGTGTGAATGGTTTGTCTCTTGT	ATGCAGGGCCATCCGATTAG	58	183	Non-specificity		--
CC43	Cluster-10199.4692	utr3	(GAGTA)5	ACGCTCAATGACTCCAGAGC	TGGATGGAGGGAGGATGGAG	60	272	No products		zinc ion binding//cytidine deaminase activity
CC44	Cluster-10682.0	utr3	(AGTG)5	TTGTGAAGCAAGAACACGCG	TGTTTCTGCTTTGCTTTTGCCT	60	270	No products		--
CC45	Cluster-10199.5112	utr3	(CT)10	ACAGTGTGTTTGACAAAACCTCA	AGCTGTTCAGAACCGGATGG	59	195	Polymorphism		coenzyme binding//catalytic activity//oxidoreductase activity
CC46	Cluster-10199.7877	utr3	(AT)22	ACGTCTGTATACCTGGGGTTTG	ACCTGTACCAACTAAGAGGCG	60	146	Non-specificity		GTPase activity//ATPase activity, coupled to transmembrane movement of substances//kinase activity//GTP binding//ATPase activity//ATP binding
CC47	Cluster-10199.10505	utr3	(TC)17	GCTATGGGGAGGAAAGCAGG	TGAACAATGTCTTCAACAACTCGT	60	207	Non-specificity		--
CC48	Cluster-31308.0	utr3	(GA)15	TCAGTGAGGAGAAACACGGC	AATTTCAACATAATGCTTCACTTAGC	60	221	No products		--
CC49	Cluster-10199.12804	utr3	(AAG)11	GTTGCACGTGGCTGATTTGT	TCCTGGCAGAGTACCAACAC	60	273	No products		ATP binding//protein kinase activity
CC50	Cluster-10199.16514	utr3	(TTA)10	ACAACAACTTTCTGGCCCCA	TCAGCCAGAAGAATTTCGAAAATCT	60	214	Non-specificity		--
CC51	Cluster-10199.5148	utr3	(TAT)12	TCAGATCCCATGCTTTGTGTGA	CCTCTTTGGTACCACGGCAT	60	262	No products		host cell surface receptor binding
CC52	Cluster-12136.0	utr3	(TAT)21	TGGCAAAGTGTGGTAGTGCA	CATCACATTACCATTCGCGCA	60	273	No products		--
CC53	Cluster-16861.0	utr3	(AT)12	ATCACCATGGTTCGGAGCTG	TCTCCTCCAAAACAAGCTTCA	60	215	Non-specificity		--
CC54	Cluster-19499.0	utr3	(TA)27	CACTGCAACTGCCAAGTGC	AGAAGCCTGATGTCAAGGCC	60	163	Non-specificity		antioxidant activity//oxidoreductase activity//electron carrier activity//protein disulfide oxidoreductase activity
CC55	Cluster-20294.0	utr3	(TTGA)7	TTAGTGGGGCTGATGCGAAG	TTTGTTGCTCCCTCCCACTC	60	280	No products		--
CC56	Cluster-8872.0	utr3	(TTAA)5	TCTCGTCGACCCGTTTGATG	CACACACTGAACACAATGGGT	60	268	No products		--
CC57	Cluster-10199.8648	utr3	(ACC)7	GGAGACTCTCGTCGTTGTGG	TAACTCCGGCAATTGACCCC	60	156	Polymorphism		GTP binding//GTPase activity
CC58	Cluster-14741.1	utr3	(AAAG)5	TCCGAACTCGACACCAATGG	GCCTCGACAGACAACTCTCC	60	267	Not expected products		--
CC59	Cluster-10199.20303	utr3	(CT)18	TGGAGCTTGTACAGGCTACC	TGACTTCCATCAATTGTTCTCCT	59	208	Non-specificity		lipid binding
CC60	Cluster-10199.753	utr3	(ATAC)6	GTTCAAGGGATGTCAGGGCA	AGTCTGTACTTTTGCTGTTATCAGA	60	250	Not expected products		N-acetyltransferase activity//transferase activity, transferring acyl groups other than amino-acyl groups
CC61	Cluster-10199.8352	utr3	(CT)14	TCTCACATCTTCCTGTGCAACT	GAACCCAAAAGAGCCCCAGA	60	230	Non-specificity		ATP binding//protein kinase activity
CC62	Cluster-10199.15801	utr3	(AT)13	GGATGACAAGCAAGGGTGAGA	TCCTCACCTGAACAGTGAACA	60	152	Non-specificity		--
CC63	Cluster-10199.10719	utr5	(GTTG)6	CGAAGTCCCACAGAGCTGAG	GATGAGCCTCGAGTAGCAGC	60	204	Polymorphism		DNA binding//GTPase activator activity//growth factor activity//phosphatidylinositol phosphate kinase activity//metal ion binding//ATP binding
CC64	Cluster-10199.9488	utr5	(CAG)5	GGGGTTGAGTTGGGTGTGAT	CCTCGACACATTGCCTGACT	60	188	Non-specificity		carbohydrate binding
CC65	Cluster-33812.0	utr5	(AGA)9	AAATTTGTCCAGCCGGTCCA	GCGATCCCAGCAGAATCGTA	60	215	Polymorphism		protein binding
CC66	Cluster-11962.1	utr5	(AG)11	CACTTCAAGTGCCGCAATGC	CTCAACCTCTGCCCTGTTTCT	61	131	Non-specificity		hydrolase activity
CC67	Cluster-10199.3707	utr5	(TC)20	TTTTGTCCCGTGCCGATACA	GACTTGGCGAAGGTTCAGGA	60	209	No products		--
CC68	Cluster-15430.0	utr5	(GGCT)6	TGTCCAAGCCACACCAAACA	GAGGTAGGAGAGAGGTGGGG	60	275	No products		--
CC69	Cluster-10199.15180	utr5	(AG)15	GAGGATTACGGGATGGGCTG	ACCTTGGCTATCGACGCATT	60	123	Polymorphism		--
CC70	Cluster-8266.0	utr5	(AG)18	TCTCTTGGTCTTGCCCCTTT	TCACCTTTAGCACCACCAGC	59	224	Non-specificity		--
CC71	Cluster-29320.1	utr5	(GA)15	TGCACATGGTGGATATGATCAGA	ACTCATGGTTGGAGAAATGGGA	60	244	Non-specificity		threonine-type endopeptidase activity//transcription factor activity, sequence-specific DNA binding//DNA binding//ion channel inhibitor activity//endopeptidase activity
CC72	Cluster-10199.10150	utr5	(TTC)10	GAGAGAAAGTGGTGACCGCA	CCCCTTCTCCGTGGTGTTTT	60	164	Polymorphism		GTP binding//signal transducer activity//guanyl nucleotide binding//ATP binding//GTPase activity//6-phosphofructo-2-kinase activity//G-protein beta/gamma-subunit complex binding
CC73	Cluster-10199.10355	utr5	(AG)14	TTACCAGCAGCATCGAGACC	CGGCTCTCCTCTCCTTCCTT	60	247	No products		transferase activity, transferring hexosyl groups
CC74	Cluster-10199.10625	utr5	(CTT)8	CCCATACATGTGCAGGGACA	GTTGGTTCAGCGTCGGTAGA	60	236	Non-specificity		--
CC75	Cluster-10199.10868	utr5	(GTGA)6	CCTCAGGCAATGCTGATGGA	GCGCTCACACTAATCCCACT	60	256	No products		--
CC76	Cluster-10199.11502	utr5	(ATA)10	AGCCTTTGGTTGGTGTCCAA	TCCGAGTGAGGATGACGAAA	60	223	No products		iron ion binding//iron-sulfur cluster binding
CC77	Cluster-10199.13256	utr5	(TCT)7	TCCCAAGAAAAACCGAGCCA	GGATTGTACCCTCTCGCGAG	60	280	No products		transcription factor activity, sequence-specific DNA binding//hydrolase activity, acting on ester bonds
CC78	Cluster-10199.15178	utr5	(GTG)7	GACGAGGAGAGGAGGGAAGT	ATTCCTCTCCTCCACGCTCT	60	120	Non-specificity		--
CC79	Cluster-10199.15748	utr5	(TTG)9	AGGGGAAATGAGAGCCTCCT	CGCGTCTAAGTTGTCCACCT	60	135	No products		sequence-specific DNA binding//transcription factor activity, sequence-specific DNA binding//zinc ion binding
CC80	Cluster-10199.16569	utr5	(ACT)8	GCTTTTGTGGAGCCAACAGG	CACAGTGTTTTTGGCCCGAG	60	195	Polymorphism		sequence-specific DNA binding//transcription factor activity, sequence-specific DNA binding//unfolded protein binding//hydrogen ion transmembrane transporter activity
CC81	Cluster-10199.17537	utr5	(TTAG)5	GGCGTATTGGGTTAGTGGCT	AATCTCATTGGCCCACATGG	60	262	Non-specificity		protein dimerization activity
CC82	Cluster-10199.17631	utr5	(TCA)10	AAATGTCGACCCGAAACCGT	GCGAGTTCTGGAGGTGTTGA	60	130	No products		protein binding//protein serine/threonine kinase activity
CC83	Cluster-10199.18091	utr5	(TTC)10	CTGTTGGTGGTGAAGCCCTT	TTTGTATTCCCGGGCGAACA	60	242	Not expected products		--
CC84	Cluster-10199.1970	utr5	(AAG)7	TCATCGTTGTCGGTGGGAAG	TCGATCGGTGTTGGAAGCAA	60	223	Polymorphism		--
CC85	Cluster-10199.3689	utr5	(ACT)13	TTCCCTGGGATCATTTGGGC	ACGCTTGATTTCAATGCTTCTCA	60	272	Polymorphism		coenzyme F420-dependent N5,N10-methenyltetrahydromethanopterin reductase activity//N5,N10-methenyltetrahydromethanopterin hydrogenase activity
CC86	Cluster-10199.3893	utr5	(ATAG)6	TGCCGGTTCGTATAGCTGTC	AACGGCGTTTGAGTTGTTCG	60	212	Polymorphism		DNA-directed DNA polymerase activity//DNA binding//zinc ion binding
CC87	Cluster-10199.4677	utr5	(CTA)11	AAACCCTCAACCCTCAACCC	GAGGGAAGGGAGAGATGGGT	60	192	No products		--
CC88	Cluster-10199.6877	utr5	(CCTGTG)6	GGATTTGAGGTGGGTCTCGG	ATTGAGTCCCAAAACCCGCA	60	160	Polymorphism		--
CC89	Cluster-10199.7410	utr5	(ACAT)6	GCAGTGATTTGCTTGCTGCT	AGCGCTTGCGGATCATATCA	60	119	Not expected products		protein serine/threonine kinase activity//lipid binding//protein binding
CC90	Cluster-10199.8476	utr5	(TG)21	GAGTCTTCGCGATCTCTGGG	CCGACTTAGGGTTACGTACGG	60	217	Non-specificity		hydrolase activity, hydrolyzing O-glycosyl compounds
CC91	Cluster-10199.8606	utr5	(GAG)7	GCGTTTGCAGAAAGGGGTTT	TCCACTTCCCATGCCAACTC	60	162	Polymorphism		nucleic acid binding//DNA binding//hydrolase activity//ATP binding
CC92	Cluster-10199.9232	utr5	(AAT)9	TGTCCTTCACTTCGCCCATC	AGACCTAGATCCAGGGTCTCT	60	217	Not expected products		protein binding
CC93	Cluster-10199.990	utr5	(GAA)13	GTGTCTTCGCCTCGGAAACT	ACCTCACTATTCAAGCTCTTCCA	60	144	Non-specificity		--
CC94	Cluster-16938.0	utr5	(AGA)10	CTTGGAAACTGCGCCAACAA	GTGGGGTGAGTTTGGGAGAG	60	142	Polymorphism		protein binding
CC95	Cluster-17118.0	utr5	(GAA)10	CGGGTATGAGATGCTCCACC	TGCCGTTGACGATGACATTG	60	280	No products		--
CC96	Cluster-23768.0	utr5	(CTT)7	CGAGCAGCAACTTCTTCTTCC	CGGAGCTGTGGTTGTGTTTG	60	127	Polymorphism		oxidoreductase activity//flavin adenine dinucleotide binding
CC97	Cluster-32504.0	utr5	(CT)19	CCCCACCAGTTGCAAATTACC	TTTCCACGCATCCATCGTCA	60	231	Non-specificity		--
CC98	Cluster-33358.0	utr5	(TTC)13	GGTCATTGTAGAGGAGGGGG	AACGGTGCCACAAGGGAATT	59	261	Polymorphism		RNA binding
CC99	Cluster-5397.0	utr5	(ATA)6	AACGTGAATGAGCGTGTTGC	TATGGGTCTTGCTTGCACGT	60	216	Non-specificity		--
